# Supplementary material for: Goal-Oriented Optimization of Dynamic Simulations to Find a Balance between Performance Enhancement and Injury Prevention during Volleyball Spiking
Source: Life (Basel). 2021 Jun 22;11(7):598. doi: 10.3390/life11070598 (PMC8303922; doi:10.3390/life11070598)
Supplement: Supplementary file 1 [file life-11-00598-s001.zip]

Archive with 5 entries (5 files):
- Supplementary Data/Figure S1.jpg
- Supplementary Data/Figure S2.jpg
- Supplementary Data/Video S1.mp4
- Supplementary Data/Video S2.mp4
- Supplementary Data/Video S3.mp4
